# Supplementary material for: Resident Training in Minimally Invasive Spine Surgery: A Scoping Review
Source: Brain Sci. 2025 Aug 28;15(9):936. doi: 10.3390/brainsci15090936 (PMC12467833; doi:10.3390/brainsci15090936)
Supplement: Supplementary file 1 [file brainsci-15-00936-s001.zip]

Archive with 1 entries (1 files):
- brainsci-3748525-supplementary.pdf
